# Supplementary material for: Serum Level of Tumor-Overexpressed AGR2 Is Significantly Associated with Unfavorable Prognosis of Canine Malignant Mammary Tumors
Source: Animals (Basel). 2021 Oct 9;11(10):2923. doi: 10.3390/ani11102923 (PMC8532596; doi:10.3390/ani11102923)
Supplement: Supplementary file 1 [file animals-11-02923-s001.zip]

Archive with 1 entries (1 files):
- animals-1371608-supplementary.pdf
